# Supplementary material for: A Combined Chronic Low-Dose Soluble Epoxide Hydrolase and Acetylcholinesterase Pharmacological Inhibition Promotes Memory Reinstatement in Alzheimer’s Disease Mice Models
Source: Pharmaceuticals (Basel). 2022 Jul 22;15(8):908. doi: 10.3390/ph15080908 (PMC9394299; doi:10.3390/ph15080908)
Supplement: Supplementary file 1 [file pharmaceuticals-15-00908-s001.zip]

Archive with 1 entries (1 files):
- pharmaceuticals-1818791-supplementary.pdf
